# Supplementary material for: Identification and validation of ferroptosis key genes in bone mesenchymal stromal cells of primary osteoporosis based on bioinformatics analysis
Source: Front Endocrinol (Lausanne). 2022 Aug 25;13:980867. doi: 10.3389/fendo.2022.980867 (PMC9452779; doi:10.3389/fendo.2022.980867)
Supplement: Supplementary file 6 [file Table_2.xls]

## Sheet: 前10degree
#node	node_degree
MTOR	32
HIF1A	31
BECN1	30
SIRT1	30
HSPA5	29
JUN	28
NFE2L2	25
KEAP1	23
ATG5	22
HMOX1	21
MAPK8	19
ATF4	17
TLR4	17
XBP1	17
MAP3K5	16
EIF2S1	15
PIK3CA	15
CAV1	13
EIF2AK4	13
GABARAPL2	13
SLC2A1	13
BNIP3	12
GABARAPL1	12
GCLC	11
IDH1	11
PRDX1	11
SLC7A11	11
FH	10
NRAS	10
FBXW7	9
HMGB1	9
LAMP2	9
SLC1A5	9
YWHAE	9
MAPK9	8
ULK2	8
CS	7
WIPI2	7
CEBPG	6
JDP2	6
LPIN1	6
PRDX6	6
PRKAA1	6
GOT1	5
PCK2	5
SAT1	5
CHMP6	4
ACSL4	3
AKR1C3	3
AURKA	3
CISD1	3
NCF2	3
SCP2	3
SLC38A1	3
ACSL3	2
ISCU	2
MUC1	2
NCOA4	2
NNMT	2
SLC40A1	2
SNX4	2
CHMP5	1
DNAJB6	1
EMC2	1
GABPB1	1
HSD17B11	1
MTDH	1
SETD1B	1
SLC2A6	1
TMBIM4	1
VLDLR	1
AIFM2	0
ARRDC3	0
HELLS	0
LURAP1L	0
OXSR1	0
TAZ	0
YY1AP1	0
ZNF419	0
